# Supplementary material for: Based on HPLC and HS-GC-IMS Techniques, the Changes in the Internal Chemical Components of Schisandra chinensis (Turcz.) Baill. Fruit at Different Harvesting Periods Were Analyzed
Source: Molecules. 2024 Apr 22;29(8):1893. doi: 10.3390/molecules29081893 (PMC11055173; doi:10.3390/molecules29081893)
Supplement: Supplementary file 1 [file molecules-29-01893-s001.zip]

Archive with 1 entries (1 files):
- molecules-2958443-supplementary.xlsx
