# Supplementary material for: Based on HPLC and HS-GC-IMS Techniques, the Changes in the Internal Chemical Components of Schisandra chinensis (Turcz.) Baill. Fruit at Different Harvesting Periods Were Analyzed
Source: Molecules. 2024 Apr 22;29(8):1893. doi: 10.3390/molecules29081893 (PMC11055173; doi:10.3390/molecules29081893)
Supplement: Supplementary file 1 [file molecules-29-01893-s001.zip › molecules-2958443-supplementary.xlsx]

## Sheet: Sheet1
Table S1. Volatile flavor components of fructus Schisandra chinensis at different harvesting periods.(μg/kg)
Date	Aromatic Substances	Class of chemical substance	7.25	8.1	8.9	8.14	8.22	9.6	9.13
1	Alpha-Farnesene	Terpenes	1634.11±25.61a	1666.35±105.87a	1451.09±78.71ab	1304.44±42.43b	1356.23±4.31c	1611.57±54.82ab	1671.41±53.08a
2	alpha-Pinene M	Terpenes	2569.66±33.00a	2576.50±31.14a	2496.69±72.63ab	2342.89±35.50bc	2583.50±67.56a	2307.65±32.96c	1896.89±77.31d
3	alpha-Pinene D	Terpenes	6907.42±85.83a	6798.06±31.90ab	6473.74±141.79bc	6233.99±101.08cd	6263.13±59.60bc	6089.12±43.51de	5828.56±171.95e
4	Terpinolene	Terpenes	6016.73±33.25bc	6135.53±16.27ab	6026.39±45.65bc	6130.52±29.63ab	6189.06±92.56ab	6285.58±14.46a	5912.91±99.85c
5	Myrcene M	Terpenes	4382.52±4.05d	4615.60±56.62cd	4806.70±53.60bc	5090.92±73.90a	5072.98±100.66a	4944.62±68.48ab	4454.90±87.79d
6	Myrcene D	Terpenes	348.04±18.60bc	483.18±17.03a	445.92±13.53a	431.14±58.32ab	464.44±17.56a	430.50±12.09ab	316.31±23.19c
7	Myrcene P	Terpenes	1605.79±3.07ab	1675.28±14.79a	1615.24±33.61ab	1589.63±48.52ab	1626.64±36.47ab	1644.77±33.45ab	1537.45±34.00b
8	Beta-ocimene M	Terpenes	702.48±21.16bc	801.52±10.83ab	776.97±23.14ab	762.99±15.82ab	840.97±53.51a	797.07±36.15ab	625.64±51.22c
9	Beta-ocimene D	Terpenes	915.75±24.10a	701.45±4.93b	594.71±41.95c	466.51±36.87d	378.67±56.71d	174.16±33.67e	159.28±3.62e
10	Beta-Pinene M	Terpenes	10385.64±68.96ab	11143.00±62.46a	10599.09±136.16ab	9842.58±572.98b	11007.03±481.08a	9889.67±181.24b	10343.47±184.26ab
11	Beta-Pinene D	Terpenes	481.07±32.68b	662.16±23.80a	649.62±33.69ab	685.46±98.70a	664.86±83.49a	640.46±27.85ab	592.28±6.26ab
12	G -Terpinene M	Terpenes	3305.28±10.80d	3409.76±4.02c	3455.65±29.03c	3632.45±31.31a	3616.88±58.28a	3590.38±31.88ab	3498.03±30.61bc
13	G -Terpinene D	Terpenes	7774.19±94.55b	7912.71±68.04b	8216.34±112.68a	8249.10±85.76a	8266.78±98.97a	8267.27±45.50a	8428.86±125.17a
14	Limonene M	Terpenes	3733.64±24.35c	3766.53±14.54c	3879.33±20.08b	3962.77±28.15a	3957.98±18.52a	4027.57±17.71a	3998.06±27.06a
15	Limonene D	Terpenes	1649.40±59.43d	1867.67±28.44c	1966.18±34.49bc	2189.20±65.88a	1938.16±115.96bc	2085.55±27.55ab	1938.16±19.02bc
16	Limonene P	Terpenes	3802.43±22.58c	3816.16±20.66c	3865.28±12.04bc	3849.34±66.21bc	3958.77±36.91ab	4034.92±37.73a	4063.54±8.59a
17	Limonene P	Terpenes	1061.34±9.92a	1050.41±2.02a	1014.45±14.36a	1031.24±27.27a	1048.11±6.90a	1045.61±20.34a	1065.44±18.88a
Terpenes	Subtotal：		57275.5	59081.9	58333.4	57795.2	59167.5	57866.5	56331.2
	Percentage：		0.418	0.4147	0.4213	0.4295	0.4251	0.4188	0.4064
1	(E)-Ethyl-2-hexenoate	Esters	392.21±29.99a	399.02±25.21a	311.25±9.83ab	339.75±66.16ab	235.33±24.77b	333.00±31.56ab	130.68±15.64c
2	(Z)-3-Hexenyl propionate	Esters	420.41±16.85c	473.39±6.06c	569.77±61.23c	471.52±28.67c	470.27±38.84c	1569.00±123.87b	2800.41±216.86a
3	Alpha-Angelica lactone M	Esters	3550.70±31.91bc	3438.42±66.31c	3486.62±15.19bc	3486.70±70.00bc	3763.26±76.15a	3441.63±63.63c	3663.34±70.20ab
4	Alpha-Angelica lactone D	Esters	196.79±10.78a	155.83±7.64bc	153.45±15.02bc	112.75±13.62d	126.92±15.38cd	170.83±8.71ab	106.16±4.17d
5	Bornyl acetate M	Esters	14665.39±235.42ab	15279.00±217.87a	14157.23±99.66bc	13275.63±151.11c	13168.07±444.90e	14043.41±130.82bc	13553.80±169.42c
6	Bornyl acetate D	Esters	2645.76±91.44bc	3124.26±142.85ab	2546.06±101.80cd	2138.90±56.37d	2215.81±169.52c	2803.52±82.08abc	3232.52±139.76a
7	Ethyl 3-hydroxybutyrate	Esters	727.85±16.04a	698.58±28.75a	573.17±32.98b	526.70±7.42b	600.81±47.14b	590.43±15.38b	594.72±22.57b
8	Dihydrocarveol acetate	Esters	3558.61±90.19a	3459.58±94.36ab	3292.81±38.77abc	3030.94±34.67c	3246.20±155.89bc	3271.94±70.22bc	3180.76±17.36bc
9	Ethyl formate	Esters	72.63±2.51c	79.14±8.58c	83.81±1.58c	87.94±5.17c	88.95±7.44c	133.54±4.48b	163.10±6.91a
10	Isobutyl propanoate	Esters	2036.64±17.97a	2038.37±75.82a	1555.89±11.30bc	1657.97±123.08b	1268.88±17.80d	1416.93±105.79cd	850.63±38.20e
11	Isoamyl propionate	Esters	755.50±27.94a	655.60±13.99ab	682.18±77.56a	545.61±20.50b	432.45±20.56c	230.73±16.64d	280.19±37.98d
12	Methyl 2-furoate M	Esters	613.60±82.09e	971.47±56.91d	1292.20±48.74c	1556.41±50.68c	1555.04±60.24c	1965.28±128.97b	2721.43±158.62a
13	Methyl 2-furoate D	Esters	12849.99±38.30ab	13589.50±297.18a	12941.65±68.84ab	12575.92±85.93b	12395.83±304.07d	13353.31±114.17ab	13403.43±70.41ab
14	Methyl phenyl acetate	Esters	533.44±19.86ab	513.74±10.12ab	577.01±21.58a	530.04±52.78ab	451.33±22.02bc	496.57±40.77ab	427.38±8.10b
Esters	Subtotal：		43019.5	44875.9	42223	40336.8	40019.2	43820.1	45108.6
	Percentage：		0.314	0.315	0.3049	0.2997	0.3	0.3172	0.3255
1	4-methyl-2-pentanol	Alcohols	381.09±2.64b	384.59±8.07b	400.83±7.83ab	425.19±6.69a	384.52±17.90b	402.70±11.38ab	396.09±3.13ab
2	Cis-6-Nonen-1-ol	Alcohols	4062.74±33.05a	3699.73±77.21ab	3178.65±2.22c	2871.90±67.13c	3205.95±107.52c	2953.41±29.22c	2976.38±71.68c
3	Cineole M	Alcohols	2010.86±5.92b	2095.61±34.08ab	2188.15±14.71ab	2231.42±50.65a	2259.77±111.48a	1657.84±96.22c	1443.88±65.68d
4	Cineole D	Alcohols	3827.42±62.19a	3643.94±44.67ab	3779.82±116.37a	3520.33±45.34b	3719.23±22.16ab	3018.01±131.14c	2619.40±42.55d
5	2- butanol	Alcohols	331.96±6.05d	491.25±12.26c	444.95±12.66cd	429.98±54.62cd	372.86±50.20cd	1575.48±22.83b	2176.93±59.77a
6	2- Hexanol	Alcohols	644.66±25.53ab	614.75±21.56ab	683.90±18.10a	581.48±33.22b	677.21±14.08a	473.66±38.63c	386.83±22.40d
7	Tert-Butanol	Alcohols	789.10±19.75a	642.91±20.12b	743.54±20.76ab	693.90±30.65ab	720.91±65.89ab	417.30±13.38c	357.40±6.84c
8	3-Methyl-3-buten-1-OL	Alcohols	436.41±12.77a	426.13±5.59ab	370.80±12.22bc	337.69±6.34c	365.46±45.29bc	368.12±1.73bc	307.90±22.13bc
9	(2E,6Z)-Nona-2,6-dien-1-ol	Alcohols	486.66±17.66a	502.06±11.36a	512.98±25.72	505.82±29.76a	462.75±27.42a	189.48±4.85b	89.66±6.13c
10	Cyclooctanol	Alcohols	46.25±0.30c	54.85±2.05c	54.93±3.26c	66.64±0.91c	58.49±3.20c	190.33±15.11b	788.20±76.34a
Alcohols	Subtotal：		13017.1	12555.8	12358.5	11664.4	12227.1	11246.3	11542.7
	Percentage：		0.095	0.0881	0.0892	0.0867	0.089	0.0814	0.0833
1	2-Butanone	Ketones	467.09±14.60a	429.38±27.93a	449.65±26.50a	411.56±17.58a	398.21±65.84a	205.98±68.32b	71.51±44.95c
2	2-Butanone	Ketones	44.79±1.27d	60.24±3.65d	129.66±34.47cd	106.88±22.60cd	251.03±87.61ab	206.33±11.15bc	338.68±40.56a
3	4-Hydroxy-4-methyl-2-pentanone M	Ketones	84.71±3.97c	84.57±4.59c	82.73±2.97c	79.11±6.24c	94.41±3.21c	227.39±13.71b	742.93±77.73a
4	4-Hydroxy-4-methyl-2-pentanone D	Ketones	57.64±6.10b	53.72±3.31b	51.82±1.24b	58.23±6.31b	57.45±4.24b	79.41±10.25b	541.75±148.91a
5	6-Methyl-5-hepten-2-one	Ketones	2364.17±17.02a	2378.29±4.89a	1731.75±63.20b	1664.84±51.57bc	1372.42±124.63c	1265.82±57.62d	1057.13±56.79e
6	2-Nonanone M	Ketones	1862.06±27.10c	2925.15±92.15ab	2955.03±31.48ab	2762.46±45.82b	2988.25±139.78a	3001.57±72.84ab	2118.68±132.39c
7	2-Nonanone D	Ketones	342.93±13.87c	845.62±80.87ab	819.83±25.63ab	697.49±34.23b	809.27±93.19b	1021.78±76.39a	863.45±37.53ab
8	2-Octanone	Ketones	201.06±3.09c	710.68±234.93b	1014.27±89.50b	930.38±6.97b	918.35±134.92b	741.57±32.70b	1914.96±181.73a
9	2-Undecanone	Ketones	447.13±20.34a	481.53±15.30a	197.02±16.74b	154.93±10.66bc	122.58±26.12cd	78.03±12.09de	68.25±5.57e
10	3-Ethyl-2-hydroxy-2-cyclopenten-1-one	Ketones	1643.26±22.34a	1636.21±33.54a	1119.31±42.89b	1030.91±53.73bc	920.80±89.09c	642.17±21.59d	599.44±25.27d
11	3-Hepten-2-one	Ketones	396.87±6.77bc	447.94±3.44ab	502.23±21.38a	498.56±32.07a	420.29±36.10b	353.52±6.01c	210.28±10.78d
12	Mesityl oxide M	Ketones	1183.30±28.27d	1166.54±14.01d	1289.75±30.82bc	1346.75±27.01b	1432.67±25.97a	1251.73±1.50c	1024.47±11.48e
13	Mesityl oxide D	Ketones	48.90±2.29b	53.76±3.95b	56.03±8.51b	53.66±5.33b	58.14±3.93b	95.59±17.99b	428.41±40.30a
14	4-Methyl-2-pentanone M	Ketones	138.55±12.50c	201.12±30.16b	198.16±18.21b	261.72±5.49a	211.82±19.39ab	250.85±13.43ab	265.69±12.47a
15	4-Methyl-2-pentanone D	Ketones	547.77±17.57a	481.21±23.90b	371.14±14.69cd	402.54±7.92c	315.80±29.24de	297.72±13.67e	350.41±17.09cde
Ketones	Subtotal：		9830.23	11956	10968.4	10460	10371.5	9719.44	10596
	Percentage：		0.0717	0.0839	0.0793	0.0777	0.0782	0.0703	0.0765
1	（E)-2-Decenal	Aldehydes	1007.68±13.23ab	1123.46±53.39a	975.58±32.93ab	902.41±8.87b	904.51±14.43c	1009.23±1.96ab	956.23±51.03ab
2	Citronellal	Aldehydes	600.36±15.04a	511.59±16.83abc	508.29±22.07abc	574.81±29.55ab	610.35±61.08a	469.93±43.39bc	443.89±35.36c
3	2-Phenyl-2-butenal	Aldehydes	421.62±16.54b	411.43±25.70b	541.04±8.92a	528.35±16.33a	462.87±26.35b	255.78±33.22c	193.50±7.95c
4	2-Phenyl-1,3-dioxolane-4-methano M	Aldehydes	5059.33±62.64b	4980.97±119.11b	5106.75±22.02b	5144.50±155.93b	4888.06±85.58b	6180.51±43.51a	6265.25±118.64a
5	2-Phenyl-1,3-dioxolane-4-methano D	Aldehydes	501.32±65.14d	771.72±49.74cd	1519.95±211.55b	1394.79±179.86b	1803.77±214.69a	1467.76±122.48b	1207.24±56.44bc
Aldehydes	Subtotal：		7590.31	7799.17	8651.61	8544.86	8669.56	9383.21	9066.11
	Percentage：		0.0554	0.0547	0.0625	0.0635	0.0651	0.0679	0.0654
1	2-Methylvaleric acid M	Acids	268.11±6.53a	268.94±8.44a	273.87±4.51a	259.52±2.89a	195.59±16.64b	261.07±20.67a	207.04±7.55b
2	2-Methylvaleric acid D	Acids	97.77±6.26c	95.61±3.92c	92.57±4.14c	76.16±7.93c	61.10±4.30c	181.90±36.89b	382.99±9.10a
3	Crotonic Acid	Acids	273.00±5.98cd	309.34±11.96bc	330.50±8.66ab	348.12±12.69ab	370.44±20.47a	250.66±18.81d	101.13±30.17e
Acids	Subtotal：		638.88	673.89	696.94	683.8	627.13	693.63	691.16
	Percentage：		0.0046	0.0047	0.005	0.0051	0.0045	0.005	0.005
1	2-Methyl-3-(methylthio)pyrazine	Pyrazine	771.56±4.47abc	747.53±5.61c	742.50±11.11c	748.64±12.46c	764.64±22.47bc	788.68±3.89ab	806.78±10.81a
Pyrazine	Subtotal：		771.56	747.53	742.5	748.64	764.64	788.68	806.78
	Percentage：		0.0056	0.0052	0.0054	0.0056	0.0055	0.0057	0.0058
1	Isoquinoline	Quinoline	4708.79±77.01a	4631.12±4.86ab	4368.27±86.16bc	4198.73±27.27c	4265.74±188.54c	4528.08±64.01ab	4377.71±86.71bc
Quinoline	Subtotal：		4708.79	4631.12	4368.27	4198.73	4265.74	4528.08	4377.71
	Percentage：		0.0344	0.0325	0.0315	0.0312	0.0316	0.0328	0.0316
1	Tetrahydrofuran	Furan	158.77±2.41a	144.38±1.02ab	129.73±8.02bc	143.89±9.17ab	130.04±14.17bc	112.55±5.59c	75.13±4.38d
Furan	Subtotal：		158.77	144.38	129.73	143.89	130.04	112.55	75.13
	Percentage：		0.0012	0.001	0.0009	0.0011	0.0009	0.0008	0.0005
	Total：		137011	142466	138472	134576	139179	138159	138595
